# Supplementary material for: Hydroxychloroquine Enhances Cytotoxic Properties of Extracellular Vesicles and Extracellular Vesicle–Mimetic Nanovesicles Loaded with Chemotherapeutics
Source: Pharmaceutics. 2023 Feb 5;15(2):534. doi: 10.3390/pharmaceutics15020534 (PMC9962585; doi:10.3390/pharmaceutics15020534)
Supplement: Supplementary file 1 [file pharmaceutics-15-00534-s001.zip]

Archive with 1 entries (1 files):
- pharmaceutics-2109572-supplementary.pdf
